# Supplementary material for: Identification, Characterization, and Mutational Analysis of a Probable KEAP1 Ortholog in Rice (Oryza sativa L.)
Source: Plants (Basel). 2020 Oct 27;9(11):1450. doi: 10.3390/plants9111450 (PMC7716215; doi:10.3390/plants9111450)
Supplement: Supplementary file 1 [file plants-09-01450-s001.zip]

Archive with 1 entries (1 files):
- plants-896087-supplementary.docx
